# Supplementary material for: A quantitative and qualitative comparison of illumina MiSeq and 454 amplicon sequencing for genotyping the highly polymorphic major histocompatibility complex (MHC) in a non-model species
Source: BMC Res Notes. 2017 Jul 28;10:346. doi: 10.1186/s13104-017-2654-1 (PMC5534077; doi:10.1186/s13104-017-2654-1)
Supplement: Supplementary file 2 — Additional file 2. Additional file contains details of the number of MHC class I alleles detected in each sample in the study. [file 13104_2017_2654_MOESM2_ESM.xlsx]

## Sheet: Sheet1
Sample name	454 Ai	MiSeq Ai
D1	Poor amplicon	4
D1_R	4	4
M1	4	4
O1A	4	4
O1B	Poor amplicon	Poor amplicon
O1C	Poor amplicon	4
O1D	4	4
D2	5	Poor amplicon
M2_R	Poor amplicon	8
O2A	Poor amplicon	Poor amplicon
O2A_R	6	Poor amplicon
O2B	Poor amplicon	6
O2B_R	3	6
O2C	5	5
D3	6	6
M3	3	3
O3A	3	3
O3B	3	3
O3C	6	6
O3D	3	3
O3D_R	3	3
O3E	3	3
O3E_R	3	3
O3F	3	3
D4	4	4
M4	Poor amplicon	8
O4A	3	3
O4B	4	4
O4C	4	4
D5	Poor amplicon	6
D5_R	6	6
M5	Poor amplicon	8
M5_R	8	Poor amplicon
O5A	Poor amplicon	9
O5B	Poor amplicon	9
O5C	Poor amplicon	6
O5D	Poor amplicon	Poor amplicon
O5E	6	Poor amplicon
D6	5	5
M6	Poor amplicon	6
M6_R	6	6
O6A	5	5
O6A_R	Poor amplicon	Poor amplicon
O6B	7	7
O6C	5	Poor amplicon
O6D	7	7
O6E	4	4
O6F	5	5
O6G	5	5
O6H	Poor amplicon	8
O6H_R	8	Poor amplicon
D7	Poor amplicon	5
D7_R	5	5
M7	4	4
O7A	3	3
O7B	6	6
O7C	3	3
O7D	Failed amplicon	6
O7E	6	6
O7F	Poor amplicon	Poor amplicon
D9	Poor amplicon	7
M9	7	Poor amplicon
O9C	4	4
O9D	4	4
O9E	3	3
O9F	Poor amplicon	Poor amplicon
O9G	Poor amplicon	Poor amplicon
D10	Poor amplicon	3
M10	3	3
O10A	3	3
O10B	3	3
O10C	3	3
O10D	3	3
O10E	3	3
O10F	3	3
O10G	3	3
O10H	3	3
D11	3	3
M11	Poor amplicon	6
O11A	3	3
O11B	6	6
O11C	6	6
O11D	Poor amplicon	6
O11E	6	6
O11F	3	3
O11G	Poor amplicon	6
D12	3	Poor amplicon
M12	Poor amplicon	Poor amplicon
O12A	5	5
O12B	Poor amplicon	5
O12C	Poor amplicon	5
O12D	3	Poor amplicon
O12E	5	5
