# Supplementary material for: A quantitative and qualitative comparison of illumina MiSeq and 454 amplicon sequencing for genotyping the highly polymorphic major histocompatibility complex (MHC) in a non-model species
Source: BMC Res Notes. 2017 Jul 28;10:346. doi: 10.1186/s13104-017-2654-1 (PMC5534077; doi:10.1186/s13104-017-2654-1)
Supplement: Supplementary file 3 — Additional file 2. Additional file contains details of the number of MHC class I alleles detected in each sample in the study. [file 13104_2017_2654_MOESM3_ESM.fas]

>Pado-UA*16a
--TGTACAGCGGCTTGTTGGCTGTGACCTCCTGTCCGACGGGAGCGTCCGTGGATCCCGC
CGGGAGGGCTACGATGGGCAGGATTTCATCTCCTTTGACCTGGAATCCGGGACATTCGTG
GCAGCCGACAGCGCTGCTGAGATCACCAGGAGGCGCTGGGAACAGGAAGGGACCGAGGCT
GAGAGGTGGACGAATTACCTGAAGCACACCTGCCCAGAATGGCTCCAGAAATACGTCGGA
TACG
>Pado-UA*238a
--TCTACAGCGGCTTTATGGCTGTGACCTCCTATCCAATGGGAGCGTCCGTGGATCCCGC
CGGGAGGGCTACGATGGGCAGGATTTCATCTCCTTTGACCTGGAATCCGGGAGATTTGTG
GCGGCCGACAACGTTGCTGAGATCACCAGGAGGCGCTGGGAACAGGAAGGGACTGTGGCT
GAGAGGTGGACGAATTACCTGAAGCACGAATGCCCGGAATGGCTCCGGAAATACGTCGGG
TATG
>Pado-UA*239a
--TGCACAGCGGCTTTCCGGCTGTGACCTCCTGTCTGACGGGAGCGTCCGTGGATCCTAC
CGGAATGGCTACGATGGGTGGGATTTCATCTCCTTTGACCTGGAATCCGGGAGATTCGTG
GCAGCTGACAGCGCTGCTGAGATCACCAGGAGGCGCTGGGAACAGGAAGGGACTGTGGCT
GAGGGTTTGATGAATTACCTGAAGCACATCTGCCCAGAATGGCTCCAGCAATATGTTGGA
TACG
>Pado-UA*244a
--TGCACAGCGGCTTTCCGGCTGTGACCTCCTGTCCGACGGGAGCGTCCGTGGATCGAGT
CGGTATGGCTACGACGGGCGGGATTTCATCTCCTTTGACCTGGGATCCGGGAGATTCGTG
GCAGCTGACAGCGCTGCTGAGATCACCAGGAGGCGCTGGGAACAGGAAGGGACTGTGGCT
GAGAGGTGGACGAATTACCTGAAGCACGAATGCCCGGAATGGCTCCAGAAATACGTCGGA
TATG
>Pado-UA*245a
--TCTACAGCGGCTTTATGGCTGTGACCTCCTGTCCGACGGGAGCGTCCGTGGATCCCGC
CGGGAGGGCTACGATGGGCAGGATTTAATCTCCTTTGACCTGGAATCCGGGAGATTTGTG
GCGGCCGACAACGTTGCTGAGATCACCAGGAGGCGCTGGGAACAGGAAGGGACTGTGGCT
GAGAGGTGGACGAATTACCTGAAGCACGAATGCCCGGAATGGCTCCGGAAATACGTCGGG
TACG
>Pado-UA*246a
--TGTACAGTGGCTTTATGGCTGTGACCTCCTGTCCAATGGGAGCGTCCGTGGATCCCGC
CGGGAGGGCTACGAAGGGCAGGATTTCATCTCCTTTGACCTGGACTCCGGGAGATTTGTG
GCGGCCGACAACGTTGCTGAGATCACCAGGAGGCGCTGGGAACAGGAAGGGACTGTGGCT
GAGAGGTGGACGAATTACCTGAAGCACGAATGCCCGGAATGGCTCCGGAAATACGTCGGG
TACG
>Pado-UA*247a
--TCTACAGCGGCTTTATGGCTGTGACCTCCTGTCCGACGGGAGCGTCCGTGGATCCTGC
CGGGAGGGCTACGATGGGCAGGATTTCATCTCCTTTGACCTGGAATCCGGGAGATTCGTG
GCGGCCGACAGCACTGCTGAGATCACCAGGAGGCGCTGGGAACAGGAAGGGACTGTGGCT
GAGGGTTGGACGAATTACCTGAAGCACATCTGCCCGGAATGGCTCCAGAAATACGTCGGA
TACG
>Pado-UA*248a
--TGCACAGCGGCTTTCCGGCTGTGATCTCCTGTCTGACGGGAGCGTCCGTGGATCCTAC
CGGAATGGCTACGACGGGCGGGATTTCATCTCCTTTGACCTGGGATCCGGGAGATTCGTG
GCAGCCGACAGCGCTGCTGAGATCACCAGGAGGCGCTGGGAACAGGAAGAG---GCGGCT
GAGGGTTTGATGAATTACCTGAAGCACATCTGCCCAGAATGGCTCCAGCAATATGTTGGA
TACG
>Pado-UA*249a
--TGCACAGCGGCTTTCCGGCTGTGACCTCCTGTCCGACGGGAGCGTCCGTGGATCCTAT
CGGTATGGCTACGATGGGTGGGATTTCATCTCCTTTGACCTGGAATCTGGGAGATTCGTG
GCGGCCGACAGCGCTGCTGAGATCACCAGGAGGCGCTGGGAACAGGAAGGGACCGTGGCT
GAGAGGTGGACGAATTACCAGAAGCACGAATGCCCGGAATGGCTCCGGAAATACGTCGGG
TATG
>Pado-UA*250a
--TCTACAGCGGCTTTATGGCTGTGACCTCCTGTCCGACGGGAGCGTCCGTGCATCCTAT
CGGGATGGCTACAACAGGCGGGATTTCATCTCCTTTGACCTGGAATCCGGGAGATTCGTG
GCAGCCGACAGCGCTGCTGAGATCGCCAGGAGGCGCTGGGAACAGGAAGGG---GAGGCT
GAGGCGCGGACGAATTACGTGAAGCACATCTGCCCAGAATGCCTCCGGAAATACGTCGGG
TACG
>Pado-UA*255a
--TGTACAGTGGCTTTATGGCTGTGACCTCCTGTCTGACGGGAGCGTCCGTGGATCGAGT
CGGTATGGCTACGACAGGCGGGATTTCATCTCCTTTGACCTGGAATCCGGGACATTCGTG
GCAGCTGACAGCGCTGCTGAGATCACCAGGAGGCGCTGGGAACAGGAAGGGATCGTGGCT
GAGAGGCGGACAAATTACCTGAAGCACATCTGCCCAGAATGGCTCCAGAAATACGTCGCA
TACG
>Pado-UA*257a
--TCTACAGCGGCTTTCTGGCTGTGACCTCCTGTCCGACGGGAGCGTCCGTGGATCCCGC
CGGGAGGGCTACGATGGGCGGGATTTCATCTCCTTTGACCTGGAATCCGGGAGATTCGTG
CCGGCCAACAACGTTGCTGAGATCACCAGGAGGTGCTGGGAACAGGAAGGGACCGTGGCT
GAGGGCTGGACGAATTACCTGAAGCACACCTGCCCAGAATGGCTCCAGAAATACGTCAGA
TACG
>Pado-UA*258a
--TGTACAGCGGCTTTATGGCTGTGACCTTCTGTCCGACGGGAGCGTCCATGGATCCTAC
CAGAATGGCTACGACGGGCGGGATTTCATCTCCTTTGACCTGGGATCTGGGACATTCGTG
GCAGCCGACAGCGCTGCTGAGATCACCAGGAGGCGCTGGGAACAGGAAGGGACTGTGGCT
GAGAGGTGGACGAATTACCTGAAGCACATCTGCCCAGAATGGCTCCAGAAATACGTCGGG
TACG
>Pado-UA*297a
--TGTACAGTGGCTTTATGGCTGTGACCTCATGTCTGATGGGAGCATCCGTGGATCCCGC
TGGGAGGGCTACGACGGGCGGGATTTAATTTCCTTTGACCTGGAATCCGGGAGATTCGTG
GCAGCCGACAACGTTGGTGAGATCAGCAGGAGGCGCTGGGAAGAGGAAGGA---GTGGCT
GAGAAGTGGACGAATTACCTGAAGCACACCTGCCCAGAATGGCTCCAGAAATACATCAGA
TATG
>Pado-UA*299a
--TCTACAGCGGCTTTATGGCTGTGACCTCCTGTCCAATGGGAGCGTCCGTGGATCCCGC
CGGGAGGGCTACGATGGGCAGGATTTCATCTCCTTTGACCTGGAATCCGGGAGATTCGTG
GCGGCCGACAACGTTGCTGAGATCACCAGGAGGCGCTGGGAACAGGAAGGGACTGTGGCT
GAGAGGTGGACGAATTACCTGAAGCACGAATGCCCGGAATGGCTCCGGAAATACGTCGGG
TATG
>Pado-UA*315a
--ACTGGTGACAGTTTATGGCTGTGACCTCCTGTCCAATGGGAGCATCTGTGGATCGCTA
CGGTATGGCTACAACGGGCGGGATTTCATCTCCTTTGACCTGGAATCTGGGAGATTCGTG
GCAGCCGACAGCGCTGCTGAGATCACCAGGAGGTGCTGGGAACAGGAAGGGACCGAGGCT
GAGGGTTGGACGAATTACCTGAAGCACGAATGCCCGGAATGCCTCCGGAAATACGTCGGA
TATG
>Pado-UA*320a
--ACGGCTGTGGCTTTCCGGCTGTGATCTCCTGTCTGACGGGAGCATCCGTGGATCCTAT
CGGGATAGCTACGACGGGCGGGATTTCATCTCCTTTGACCTGGGATCCAGGAGATTCGTG
GCAGCCGACAGCGCTGCTGAGATCACCAGGAGGCGCTGGGAACAGGAAGGGACCGTGGCT
GAGCAGTGGACGAATTACCTGAAGCACGAATGCCCGGAATTGATCCAGAAATACATTGGG
TACG
>Pado-UA*322a
--TGTACAGTGGCTTTATGGCTGTGACCTCATGTCTGACGGGAGCGTCCGTGGATCCCGC
CGGGAGGGCTACGACGGGCGGGATTTAATTTCCTTTGACCTGGAATCCGGGAGATTCGTG
GCAGCCGACAACGTTGGTGAGATCAGCAGGAGGCGCTGGGAAGAGGAAGGA---GTGGCT
GAGGGTTTGACGAATTACCTGAAGCACACCTGCCCAGAATGGCTCCAGAAATACATCAGA
TATG
>Pado-UA*354
--ATGGCTGTGGCTTTATGGCTGTGACCTCCTGTCCGACGGGAGCGTCCGTGGATCGAGT
CGGTATGGCTACGACGGGCGGGATTTCATCTCCTTTGACCTGGAATCTGGGAGATTCGTG
GCGGCCGACAGCGCTGCTGAGATCACCAGGAGGCGCTGGGAACAGGAAGGGACCGTGGCT
GAGAGGCGGACGAATTACCTGAAGCACATCTGCCCAGAATGGCTCCGGAAATACGTCGGG
TACG
>Pado-UA*396

--ATGGCTGTGGCTTTATGGCTGTGACCTCCTGTCCGACGGGAGCGTCCGTGGATCGAGT
CGGTATGGCTACGACGGGCGGGATTTCATCTCCTTTGGCCTGGAATCCGGGACATTCGTG
GCGGCCGACAGTGGTGCTGAGATCACCAGGAGGCGCTGGGAACAGGAAGGGACCGTGGCT
GAGAGGCGGACGAATTACCTGAAGCACATCTGCCCAGAATGGCTCCGGAAATACGTCGGG
TACG
>Pado-UA*397

--GAGGTTGCGAGTTTATGGCTGTGACCTCCTGTCCGATGGGAGCGTCCGTGGATCCTTC
CGGAATGGCTACGACGGGCGGGATTTCATCTCCTTTGACCTGGAATCCGGGACATTCGTG
GCGGCCGACAGTGGTGCTGAGATCACCAGGAGGCGCTGGGAACATGAATTCAACGAGGTT
GAGAGGTGGACGAATTACCTGAAGCACGAATGCCCAGAATGGCTCCAGAAATACGTCGGG
TACG
